# Supplementary material for: The organellar genomes of Pellidae (Marchantiophyta): the evidence of cryptic speciation, conflicting phylogenies and extraordinary reduction of mitogenomes in simple thalloid liverwort lineage
Source: Sci Rep. 2023 May 23;13:8303. doi: 10.1038/s41598-023-35269-3 (PMC10205812; doi:10.1038/s41598-023-35269-3)
Supplement: Supplementary file 1 — Supplementary Information. [file 41598_2023_35269_MOESM1_ESM.zip › Supplementary Table 1.xlsx]

## Sheet: Arkusz1
Supplementary Table S1. Characteristics of identified mitochondrial and plastid genomes, included accession numbers, specimens and identification researcher. OLS- Herbarium of University of Warmia and Mazury in Olsztyn, Olsztyn, Poland)
					Chloroplast genome				Mitogenome		Sequencing output
Order	Species	Specimen	Identified by	Locality	length (bp)	accesion number	Mean Coverage	Length (bp)	Accession number	Mean coverage
Pallaviciniales	Moerckia flotoviana	OLS-H-FIN003	Jakub Sawicki	Finland, Karelia	124.598	OQ280814	NA	179.864	OQ236461	NA	NA
	Pallavicinia lyelli	SRA	NA	NA	124.103	MN433345	NA	164.245	OQ236462	91x	4 Gbp
Fossombroniales	Fossombronia cristula	GenBank	NA	NA	123.375	MK645818	NA	179.676	MK230936	NA	NA
	Fossombronia foveolata	OLS-L-3571	Piotr Górski	Poland, Tatra Mts	123.443	OQ280813	662x	175.222	NC_043887	141x	5 Gbp
	Makinoa crispata	GenBank	NA	NA	122.761	MK645828	NA	167.159	MK230598	NA	NA
Pelliales	Apopellia endiviifollia species A -water form	OLS-L-TK7	Jakub Sawicki	Poland, Pomerania	120.944	OL654072	313x	109.447	OQ236459	125x	3 Gbp
		OLS-L-AN17	Piotr Górski	Poland, Tatra Mts	120.94	OQ280820	433x	109.66	OQ236457	192x	8 Gbp
		OLS-L-TK8	Jakub Sawicki	Czech Republic, Zlate Hory	120.947	OL654071	208x	109.649	OQ236460	110x	3 Gbp
		OLS-L-NP1E	Piotr Górski	Poland, Karkonosze Mts	120.944	OL654070	198x	109.593	OQ236458	97x	3 Gbp
	Apopellia endiviifolia species B - typical form	OLS-L-TK31	Piotr Górski	Poland, Tatra Mts	120.543	OL654073	212x	109.815	OQ236455	103x	3 Gbp
		OLS-L-TK37	Jakub Sawicki	Czech Republic, Sudety Mts,	120.537	OL654075	174x	109.833	OQ236456	88x	3 Gbp
		OLS-L-093A	Jakub Sawicki	Bulgaria, Piryn MTS	120.54	OL654074	207x	108.928	OQ236453	119x	5 Gbp
		OLS-L-Pol	Piotr Górski	Poland, Karkonosze Mts	120.539	OQ280819	257x	108.929	OQ236454	191x	5 Gbp
	Apopellia endiviifolia species C - spring form	OLS-L -TK5	Jakub Sawicki	Poland, Kielary	120.566	OQ280817	272x	109.389	OQ236452	148x	3 Gbp
		OLS-L-Lyna1	Jakub Sawicki	Poland, Łyna	120.564	OQ280818	245x	109.4	OQ236451	126x	3 Gbp
	Pellia borealis	OLS-L-tk3	Jakub Sawicki	Poland, Borecka Forest	116.432	OQ280815	168x	161.817	OQ236464	95x	3 Gbp
		OLS-L-tk23	Jakub Sawicki	Poland, Pomerania	116.436	OQ280816	303x	161.784	OQ236465	129x	3 Gbp
	Pellia epiphylla species S	OLS-L -TK21	Jakub Sawicki	Poland, Gorce Mts	116.422	OQ280824	233x	163.16	OQ236475	111x	3 Gbp
		OLS-L-Gub1	Jakub Sawicki	Poland, Gubalowka	116.298	OQ280825	202x	162.994	OQ236473	89x	3 Gbp
		OLS-L-Pie4	Jakub Sawicki	Czech Republic, Jeseniki Mts	116.297	OQ280826	221x	162.996	OQ236474	133x	9 Gbp
	Pellia epiphylla species N	OLS-L-tk40	Piotr Górski	Poland, Wigry	116.459	OQ280821	199x	161.828	OQ236469	94x	3 Gbp
		OLS-L-1697	Jakub Sawicki	Poland, Galwica	116.43	OQ280822	261x	161.79	OQ236463	177x	5 Gbp
		OLS-L-tk35	Jakub Sawicki	Poland Sulwałki	116.456	OQ280823	179x	161.83	OQ236468	102x	3 Gbp
		OLS-L-tk2	Jakub Sawicki	Poland Pomerania	116.433	OQ280827	189x	161.807	OQ236467	96x	3 Gbp
		OLS-L-Olcz3	Jakub Sawicki	Poland, Olcza	116.168	OQ280828	309x	161.999	OQ236466	155x	7 Gbp
	Pellia neesiana	OLS-L-tk39	Jakub Sawicki	Poland, Pieniny Mts	115.879	OQ280829	199x	158.71	OQ236472	122x	3 Gbp
		OLS-L-GB09	Jakub Sawicki	Poland Gubalowka	115.878	OQ280830	351x	158.691	OQ236470	161x	6 Gbp
		OLS-L- TK38	Jakub Sawicki	Poland, Tatra Mts	115.879	OQ280831	265x	158.69	OQ236471	117x	3 Gbp
