# Supplementary material for: The organellar genomes of Pellidae (Marchantiophyta): the evidence of cryptic speciation, conflicting phylogenies and extraordinary reduction of mitogenomes in simple thalloid liverwort lineage
Source: Sci Rep. 2023 May 23;13:8303. doi: 10.1038/s41598-023-35269-3 (PMC10205812; doi:10.1038/s41598-023-35269-3)
Supplement: Supplementary file 1 — Supplementary Information. [file 41598_2023_35269_MOESM1_ESM.zip › Supplementary Table 2.xlsx]

## Sheet: Arkusz1
Supplementary Table S2. Number of MDCs within particular specimen
				plastome		mitogenome
Apopellia			Number of MDCs	Mean of MDCs group	Number of MDCs	Mean of MDCs group
	endiviifolia typ 1	OLS-L-TK31	3174	3161	20705	20260
	endiviifolia typ 2	OLS-L-TK37	3182		20706
	endiviifolia typ 3	OLS-L-093A	3174		21313
	endiviifolia typ 4	OLS-L-Pol	3172		21341
	endiviifolia water1	OLS-L-TK7	1630	1608	470	309
	endiviifolia water2	OLS-L-AN17	1616		469
	endiviifolia water3	OLS-L-TK8	1610		516
	endiviifolia water4	OLS-L-NP1E	1610		451
	endiviifolia spring1	OLS-L -TK5	136	136	264	264
	endiviifolia spring2	OLS-L-Lyna1	136		264
Pellia
	epiphylla N 1	OLS-L-tk40	459	393	3419	2979
	epiphylla N 2	OLS-L-1697	491		3319
	epiphylla N 3	OLS-L-tk35	454		3185
	epiphylla N 4	OLS-L-tk2	457		3222
	epiphylla N 5	OLS-L-Olcz3	453		3165
	epiphylla S 1	OLS-L -TK21	358	235	3577	3307
	epiphylla S 2	OLS-L-Gub1	361		3577
	epiphylla S 3	OLS-L-Pie4	308		3535
	neesiana 1	OLS-L-tk39	4719	4717	30726	30536
	neesiana 2	OLS-L-GB09	4717		30763
	neesiana 3	OLS-L- TK38	4717		30805
				10250	205792	57655
